# Supplementary material for: Nifuroxazide and 4-Hydroxybenzhydrazone Derivatives as New Antiparasitic (Trypanosoma cruzi and Leishmania mexicana) and Anti-Mycobacterium tuberculosis Agents
Source: Pharmaceutics. 2025 May 7;17(5):621. doi: 10.3390/pharmaceutics17050621 (PMC12114619; doi:10.3390/pharmaceutics17050621)
Supplement: Supplementary file 1 [file pharmaceutics-17-00621-s001.zip]

Archive with 1 entries (1 files):
- pharmaceutics-3585353-supplementary.pdf
